# Supplementary material for: Stakeholder Views of the Proposed Introduction of Next Generation Sequencing into the Cystic Fibrosis Screening Protocol in England
Source: Int J Neonatal Screen. 2024 Feb 14;10(1):13. doi: 10.3390/ijns10010013 (PMC10885054; doi:10.3390/ijns10010013)
Supplement: Supplementary file 1 [file IJNS-10-00013-s001.zip]

Archive with 1 entries (1 files):
- IJNS-2807909-supplementary.pdf
